# Supplementary material for: Further analysis of barley MORC1 using a highly efficient RNA‐guided Cas9 gene‐editing system
Source: Plant Biotechnol J. 2018 May 7;16(11):1892–903. doi: 10.1111/pbi.12924 (PMC6181210; doi:10.1111/pbi.12924)
Supplement: Supplementary file 4 — Supplementary File [file PBI-16-1892-s001.zip]

Archive with 37 entries (37 files):
- pMGE501_pUC M1-OsU6.gbk
- pMGE503_pUC M2-OsU6.gbk
- pMGE505_pUC M2E-OsU6.gbk
- pMGE507_pUC M4-OsU6.gbk
- pMGE508_pUC M4E-OsU6.gbk
- pMGE509_pUC M3-OsU6.gbk
- pMGE512_pUC M5-OsU6.gbk
- pMGE513_pUC M6-OsU6.gbk
- pMGE514_pUC M7-OsU6.gbk
- pMGE515_pUC M8E-OsU6.gbk
- pMGE516_pUC M1E-OsU6.gbk
- pMGE556_pUC M1E-TaU6.gbk
- pMGE566_pUC M1-TaU6.gbk
- pMGE568_pUC M2E-TaU6.gbk
- pMGE569_pUC M3-TaU6.gbk
- pMGE570_pUC M4E-TaU6.gbk
- pMGE584_pJ397 M1E-HvU3.gbk
- pMGE585_pUC M1-HvU3.gbk
- pMGE586_pUC M2-HvU3.gbk
- pMGE587_pUC M2E-HvU3.gbk
- pMGE588_pUC M3-HvU3.gbk
- pMGE589_pUC M4E-HvU3.gbk
- pMGE590_pJ397 M1E-OsU3.gbk
- pMGE591_pUC M1-OsU3.gbk
- pMGE592_pUC M2-OsU3.gbk
- pMGE593_pUC M2E-OsU3.gbk
- pMGE594_pUC M3-OsU3.gbk
- pMGE595_pUC M4E-OsU3.gbk
- pMGE598_35S-hpt_pZmUbi-Cas9_ccdB.gbk
- pMGE599_35S-hpt_pZmUbi-Cas9(2xNLS)_ccdB.gbk
- pMGE624_HvU3-M1E-improved.gbk
- pMGE625_HvU3-M1-improved.gbk
- pMGE626_HvU3-M2-improved.gbk
- pMGE627_HvU3-M2E-improved-1.gbk
- pMGE628_HvU3-M3-improved.gbk
- pMGE629_HvU3-M4E-improved-1.gbk
- pMGE567_TaU6-M2f ERV-F.gbk
