# Supplementary material for: Further analysis of barley MORC1 using a highly efficient RNA‐guided Cas9 gene‐editing system
Source: Plant Biotechnol J. 2018 May 7;16(11):1892–903. doi: 10.1111/pbi.12924 (PMC6181210; doi:10.1111/pbi.12924)
Supplement: Supplementary file 4 — Supplementary File [file PBI-16-1892-s001.zip › pMGE584_pJ397 M1E-HvU3.gbk]

LOCUS       pMGE584_pJ397_M1E-HvU3      4772 bp    DNA     circular SYN 09-AUG-2013
DEFINITION  
ACCESSION   pENTR/D-TOPO
DBSOURCE    GenBank
FEATURES             Location/Qualifiers
     rep_origin      complement(3..676)
                     /invitrogen="2540000"
                     /label="pUC origin"
     CDS             complement(797..1606)
                     /invitrogen="1210000"
                     /label=Kan(R)
     promoter        1740..1756
                     /invitrogen="2370000"
                     /label="T7 promoter"
     protein_bind    1804..1841
                     /bound_moiety="CAP"
     protein_bind    1888..1908
                     /note="lac repressor"
                     /bound_moiety="lacI"
     promoter        2019..2656
                     /label=pHvU3
     USE             2592..2601
     TATA            2627..2632
     misc_feature    2656
                     /feature_type="Transcription start site"
                     /label=TSS
     CDS             2776..3435
                     /label="CmR [cat]"
     CDS             3777..4082
                     /label=ccdB
     misc_feature    4120..4203
                     /feature_type="sgRNA backbone"
                     /label="sgRNA backbone"
ORIGIN
        1 ACATGTGAGC AAAAGGCCAG CAAAAGGCCA GGAACCGTAA AAAGGCCGCG TTGCTGGCGT
       61 TTTTCCATAG GCTCCGCCCC CCTGACGAGC ATCACAAAAA TCGACGCTCA AGTCAGAGGT
      121 GGCGAAACCC GACAGGACTA TAAAGATACC AGGCGTTTCC CCCTGGAAGC TCCCTCGTGC
      181 GCTCTCCTGT TCCGACCCTG CCGCTTACCG GATACCTGTC CGCCTTTCTC CCTTCGGGAA
      241 GCGTGGCGCT TTCTCAATGC TCACGCTGTA GGTATCTCAG TTCGGTGTAG GTCGTTCGCT
      301 CCAAGCTGGG CTGTGTGCAC GAACCCCCCG TTCAGCCCGA CCGCTGCGCC TTATCCGGTA
      361 ACTATCGTCT TGAGTCCAAC CCGGTAAGAC ACGACTTATC GCCACTGGCA GCAGCCACTG
      421 GTAACAGGAT TAGCAGAGCG AGGTATGTAG GCGGTGCTAC AGAGTTCTTG AAGTGGTGGC
      481 CTAACTACGG CTACACTAGA AGGACAGTAT TTGGTATCTG CGCTCTGCTG AAGCCAGTTA
      541 CCTTCGGAAA AAGAGTTGGT AGCTCTTGAT CCGGCAAACA AACCACCGCT GGTAGCGGTG
      601 GTTTTTTTGT TTGCAAGCAG CAGATTACGC GCAGAAAAAA AGGATCTCAA GAAGATCCTT
      661 TGATCTTTTC TACGGGGTCT GACGCTCAGT GGAACGACGC GTAACTCACG TTAAGGGATT
      721 TTGGTCATGA GCTTGCGCCG TCCCGTCAAG TCAGCGTAAT GCTCTGCCAG TGTTACAACC
      781 AATTAACCAA TTCTGATTAG AAAAACTCAT CGAGCATCAA ATGAAACTGC AATTTATTCA
      841 TATCAGGATT ATCAATACCA TATTTTTGAA AAAGCCGTTT CTGTAATGAA GGAGAAAACT
      901 CACCGAGGCA GTTCCATAGG ATGGCAAGAT CCTGGTATCG GTCTGCGATT CCGACTCGTC
      961 CAACATCAAT ACAACCTATT AATTTCCCCT CGTCAAAAAT AAGGTTATCA AGTGAGAAAT
     1021 CACCATGAGT GACGACTGAA TCCGGTGAGA ATGGCAAAAG TTTATGCATT TCTTTCCAGA
     1081 CTTGTTCAAC AGGCCAGCCA TTACGCTCGT CATCAAAATC ACTCGCATCA ACCAAACCGT
     1141 TATTCATTCG TGATTGCGCC TGAGCGAGAC GAAATACGCG ATCGCTGTTA AAAGGACAAT
     1201 TACAAACAGG AATCGAATGC AACCGGCGCA GGAACACTGC CAGCGCATCA ACAATATTTT
     1261 CACCTGAATC AGGATATTCT TCTAATACCT GGAATGCTGT TTTTCCGGGG ATCGCAGTGG
     1321 TGAGTAACCA TGCATCATCA GGAGTACGGA TAAAATGCTT GATGGTCGGA AGAGGCATAA
     1381 ATTCCGTCAG CCAGTTTAGT CTGACCATCT CATCTGTAAC ATCATTGGCA ACGCTACCTT
     1441 TGCCATGTTT CAGAAACAAC TCTGGCGCAT CGGGCTTCCC ATACAAGCGA TAGATTGTCG
     1501 CACCTGATTG CCCGACATTA TCGCGAGCCC ATTTATACCC ATATAAATCA GCATCCATGT
     1561 TGGAATTTAA TCGCGGCCTC GACGTTTCCC GTTGAATATG GCTCATAACA CCCCTTGTAT
     1621 TACTGTTTAT GTAAGCAGAC AGTTTTATTG TTCATGATGA TATATTTTTA TCTTGTGCAA
     1681 TGTAACATCA GAGATTTTGA GACACGGGCC AGAGCTGCCA GGAAACAGCT ATGACCATGT
     1741 AATACGACTC ACTATAGGGG ATAGCTGGCA CGACAGGTTT CCCGACTGGA AAGCGGGCAG
     1801 TGAGCGCAAC GCAATTAATG TGAGTTAGCT CACTCATTAG GCACCCCAGG CTTTACACTT
     1861 TATGCTTCCG GCTCGTATGT TGTGTGGAAT TGTGAGCGGA TAACAATTTC ACACAGGAAA
     1921 CAGCTATGAC CATGATTACG CCAAGCTTGC ATGCAGGCCT CTGCAGTCGA CGGGCCCGGG
     1981 ATCCGATttt ggtctcaact aGTTTTCCCA GTCACGACTC ACAGAGTGCC CCTCATTTAT
     2041 GTCAAACTAT ACACTTATCA TGTCTGACAT GACTTTGCAG TTAATTTTTT TGAACGGTGT
     2101 CATGCTTTGC ACAATTGTCC TCCATCTATA ATGTTTTACA AGAAACTATT TAATACTGTA
     2161 TTAACCTTTG CAGTAGGCAT ACTTGGTACC ATAATTATCT ACATGCTGTC ATGTGGAGCT
     2221 CGTGGTACAT ACAGTAGTTT TTTTGTTACT AAATACGGAG TACATTCGTA TATGATATGT
     2281 TCCCTAATTA GTTGCATCAC TTTTTTGTCC TCATTGCTGC TCTACTCTAA ACTTATGTTC
     2341 CAGACAAGCC TACAACTGAG TCAGCCTGTC AGAGTTCTAC TGTGTTTGGA TAGATGTTCT
     2401 AGTGCAACTT TCTTCTTGTA TGTTTAGTTA ATCATAAGGT CaCATTTTCT TACTACCTCC
     2461 GGGACAGATG TTTCTCAGAT GGGCCGGGCT CTCTCTGCCC AGCAGGCAGC AGCAGCCCGA
     2521 CCTCATGGGC CAGCACCCAC CACGAGTTCC AGCTAGGGGG TGTTGCTGCC TAACACTAAC
     2581 ACTAACATTA GTCCCACCTC GCCAGTTTGC AGGGATCGGA ACCAGCTTAT AAGCTGAGCT
     2641 GAGGAAGAAG GTAGCAaagt cttcTGAGcC GTTGATCGGC ACGTAAGAGG TTCCAACTTT
     2701 CACCATAATG AAATAAGATC ACTACCGGGC GTATTTTTTG AGTTATCGAG ATTTTCAGGA
     2761 GCTAAGGAAG CTAAAATGGA GAAAAAAATC ACTGGATATA CCACCGTTGA TATATCCCAA
     2821 TGGCATCGTA AAGAACATTT TGAGGCATTT CAGTCAGTTG CTCAATGTAC CTATAACCAG
     2881 ACCGTTCAGC TGGATATTAC GGCCTTTTTA AAGACCGTAA AGAAAAATAA GCACAAGTTT
     2941 TATCCGGCCT TTATTCACAT TCTTGCCCGC CTGATGAATG CTCATCCGGA ATTCCGTATG
     3001 GCAATGAAAG ACGGTGAGCT GGTGATATGG GATAGTGTTC ACCCTTGTTA CACCGTTTTC
     3061 CATGAGCAAA CTGAAACGTT TTCATCGCTC TGGAGTGAAT ACCACGACGA TTTCCGGCAG
     3121 TTTCTACACA TATATTCGCA AGATGTGGCG TGTTACGGTG AAAACCTGGC CTATTTCCCT
     3181 AAAGGGTTTA TTGAGAATAT GTTTTTCGTt TCAGCCAATC CCTGGGTGAG TTTCACCAGT
     3241 TTTGATTTAA ACGTGGCCAA TATGGACAAC TTCTTCGCCC CCGTTTTCAC CATGGGCAAA
     3301 TATTATACGC AAGGCGACAA GGTGCTGATG CCGCTGGCGA TTCAGGTTCA TCATGCCGTC
     3361 TGTGATGGCT TCCATGTCGG CAGAATGCTT AATGAATTAC AACAGTACTG CGATGAGTGG
     3421 CAGGGCGGGG CGTAATCGCG TGGATCCGGC TTACTAAAAG CCAGATAACA GTATGCGTAT
     3481 TTGCGCGCTG ATTTTTGCGG TATAAGAATA TATACTGATA TGTATACCCG AAGTATGTCA
     3541 AAAAGAGGTa TGCTATGAAG CAGCGTATTA CAGTGACAGT TGACAGCGAC AGCTATCAGT
     3601 TGCTCAAGGC ATATATGATG TCAATATCTC CGGTCTGGTA AGCACAACCA TGCAGAATGA
     3661 AGCCCGTCGT CTGCGTGCCG AACGCTGGAA AGCGGAAAAT CAGGAAGGGA TGGCTGAGGT
     3721 CGCCCGGTTT ATTGAAATGA ACGGCTCTTT TGCTGACGAG AACAGGGgCT GGTGAAATGC
     3781 AGTTTAAGGT TTACACCTAT AAAAGAGAGA GCCGTTATCG TCTGTTTGTG GATGTACAGA
     3841 GTGATATTAT TGACACGCCt GGGCGACGGA TGGTGATCCC CCTGGCCAGT GCACGTCTGC
     3901 TGTCAGATAA AGTCTCCCGT GAACTTTACC CGGTGGTGCA TATCGGGGAT GAAAGCTGGC
     3961 GCATGATGAC CACCGATATG GCCAGTGTGC CGGTtTCCGT TATCGGGGAA GAAGTGGCTG
     4021 ATCTCAGCCA CCGCGAAAAT GACATCAAAA ACGCCATTAA CCTGATGTTC TGGGGAATAT
     4081 AAATGTCAGG CTCCCTTATA CACAGCCAGT CgaagacttG TTTTAGAGCT AGAAATAGCA
     4141 AGTTAAAATA AGGCTAGTCC GTTATCAACT TGAAAAAGTG GCACCGAGTC GGTGCTTTTT
     4201 TTTgggatga gaccaaaATC TAGATGCATT CGCGAGGTAC CGAGCTCGAA TTCACTGGCC
     4261 GTCGTTTTAC AACGTCGTGA CTGGGAAAAC CCTGGCGTTA CCCAACTTAA TCGCCTTGCA
     4321 GCACATCCCC CTTTCGCCAG CTGGCGTAAT AGCGAAGAGG CCCGCACCGA TCGCCCTTCC
     4381 CAACAGTTGC GCAGCCTGAA TGGCGAATGG CGCCTGATGC GGTATTTTCT CCTTACGCAT
     4441 CTGTGCGGTA TTTCACACCG CATATGGTGC ACTCTCAGTA CAATCTGCTC TGATGCCGCA
     4501 TAGTTAAGCC AGCCCCGACA CCCGCCAACA CCCGCTGACG CGCCCTGACG GGCTTGTCTG
     4561 CTCCCGGCAT CCGCTTACAG ACAAGCTGTG ACCGTCTCTG CATTAATGAA TCGGCCAACG
     4621 CGCGGGGAGA GGCGGTTTGC GTATTGGGCG CTCTTCCGCT TCCTCGCTCA CTGACTCGCT
     4681 GCGCTCGGTC GTTCGGCTGC GGCGAGCGGT ATCAGCTCAC TCAAAGGCGG TAATACGGTT
     4741 ATCCACAGAA TCAGGGGATA ACGCAGGAAA GA
//
