# Supplementary material for: Further analysis of barley MORC1 using a highly efficient RNA‐guided Cas9 gene‐editing system
Source: Plant Biotechnol J. 2018 May 7;16(11):1892–903. doi: 10.1111/pbi.12924 (PMC6181210; doi:10.1111/pbi.12924)
Supplement: Supplementary file 4 — Supplementary File [file PBI-16-1892-s001.zip › pMGE590_pJ397 M1E-OsU3.gbk]

LOCUS       pMGE590_pJ397_M1E-OsU3      4518 bp    DNA     circular SYN 09-AUG-2013
DEFINITION  
ACCESSION   pENTR/D-TOPO
DBSOURCE    GenBank
FEATURES             Location/Qualifiers
     promoter        587..967
                     /label=pOsU3
     USE             903..912
     TATA            937..943
     misc_feature    967
                     /feature_type="Transcription start site"
                     /label=TSS
     CDS             1087..1746
                     /label="CmR [cat]"
     CDS             2091..2396
                     /label=ccdB
     misc_feature    2434..2517
                     /feature_type="sgRNA backbone"
                     /label="sgRNA backbone"
     protein_bind    complement(2611..2631)
                     /note="lac repressor"
                     /bound_moiety="lacI"
     protein_bind    complement(2678..2715)
                     /bound_moiety="CAP"
     promoter        complement(2763..2779)
                     /invitrogen="2370000"
                     /label="T7 promoter"
     CDS             2913..3722
                     /invitrogen="1210000"
                     /label=Kan(R)
     rep_origin      3843..4516
                     /invitrogen="2540000"
                     /label="pUC origin"
ORIGIN
        1 TCTTTCCTGC GTTATCCCCT GATTCTGTGG ATAACCGTAT TACCGCCTTT GAGTGAGCTG
       61 ATACCGCTCG CCGCAGCCGA ACGACCGAGC GCAGCGAGTC AGTGAGCGAG GAAGCGGAAG
      121 AGCGCCCAAT ACGCAAACCG CCTCTCCCCG CGCGTTGGCC GATTCATTAA TGCAGAGACG
      181 GTCACAGCTT GTCTGTAAGC GGATGCCGGG AGCAGACAAG CCCGTCAGGG CGCGTCAGCG
      241 GGTGTTGGCG GGTGTCGGGG CTGGCTTAAC TATGCGGCAT CAGAGCAGAT TGTACTGAGA
      301 GTGCACCATA TGCGGTGTGA AATACCGCAC AGATGCGTAA GGAGAAAATA CCGCATCAGG
      361 CGCCATTCGC CATTCAGGCT GCGCAACTGT TGGGAAGGGC GATCGGTGCG GGCCTCTTCG
      421 CTATTACGCC AGCTGGCGAA AGGGGGATGT GCTGCAAGGC GATTAAGTTG GGTAACGCCA
      481 GGGTTTTCCC AGTCACGACG TTGTAAAACG ACGGCCAGTG AATTCGAGCT CGGTACCTCG
      541 CGAATGCATC TAGATtttgg tctcaactaG TTTTCCCAGT CACGACAAGG GATCTTTAAA
      601 CATACGAACA GATCACTTAA AGTTCTTCTG AAGCAACTTA AAGTTATCAG GCATGCATGG
      661 ATCTTGGAGG AATCAGATGT GCAGTCAGGG ACCATAGCAC AAGACAGGCG TCaTCTACTG
      721 GTGCTACCAG CAAATGCTGG AAGCCGGGAA CACTGGGTAC GTTGGAAACC ACGTGATGTG
      781 AAGAAGTAAG ATAAACTGTA GGAGAAAAGC ATTTCGTAGT GGGCCATGAA GCCTTTCAGG
      841 ACATGTATTG CAGTATGGGC CGGCCCATTA CGCAATTGGA CGACAACAAA GACTAGTATT
      901 AGTACCACCT CGGCTATCCA CATAGATCAA AGCTGATTTA AAAGAGTTGT GCAGATGATC
      961 CGTGGCAaag tcttcTGAGc CGTTGATCGG CACGTAAGAG GTTCCAACTT TCACCATAAT
     1021 GAAATAAGAT CACTACCGGG CGTATTTTTT GAGTTATCGA GATTTTCAGG AGCTAAGGAA
     1081 GCTAAAATGG AGAAAAAAAT CACTGGATAT ACCACCGTTG ATATATCCCA ATGGCATCGT
     1141 AAAGAACATT TTGAGGCATT TCAGTCAGTT GCTCAATGTA CCTATAACCA GACCGTTCAG
     1201 CTGGATATTA CGGCCTTTTT AAAGACCGTA AAGAAAAATA AGCACAAGTT TTATCCGGCC
     1261 TTTATTCACA TTCTTGCCCG CCTGATGAAT GCTCATCCGG AATTCCGTAT GGCAATGAAA
     1321 GACGGTGAGC TGGTGATATG GGATAGTGTT CACCCTTGTT ACACCGTTTT CCATGAGCAA
     1381 ACTGAAACGT TTTCATCGCT CTGGAGTGAA TACCACGACG ATTTCCGGCA GTTTCTACAC
     1441 ATATATTCGC AAGATGTGGC GTGTTACGGT GAAAACCTGG CCTATTTCCC TAAAGGGTTT
     1501 ATTGAGAATA TGTTTTTCGT tTCAGCCAAT CCCTGGGTGA GTTTCACCAG TTTTGATTTA
     1561 AACGTGGCCA ATATGGACAA CTTCTTCGCC CCCGTTTTCA CCATGGGCAA ATATTATACG
     1621 CAAGGCGACA AGGTGCTGAT GCCGCTGGCG ATTCAGGTTC ATCATGCCGT CTGTGATGGC
     1681 TTCCATGTCG GCAGAATGCT TAATGAATTA CAACAGTACT GCGATGAGTG GCAGGGCGGG
     1741 GCGTAAacgc CGCGTGGATC CGGCTTACTA AAAGCCAGAT AACAGTATGC GTATTTGCGC
     1801 GCTGATTTTT GCGGTATAAG AATATATACT GATATGTATA CCCGAAGTAT GTCAAAAAGA
     1861 GGTaTGCTAT GAAGCAGCGT ATTACAGTGA CAGTTGACAG CGACAGCTAT CAGTTGCTCA
     1921 AGGCATATAT GATGTCAATA TCTCCGGTCT GGTAAGCACA ACCATGCAGA ATGAAGCCCG
     1981 TCGTCTGCGT GCCGAACGCT GGAAAGCGGA AAATCAGGAA GGGATGGCTG AGGTCGCCCG
     2041 GTTTATTGAA ATGAACGGCT CTTTTGCTGA CGAGAACAGG GgCTGGTGAA ATGCAGTTTA
     2101 AGGTTTACAC CTATAAAAGA GAGAGCCGTT ATCGTCTGTT TGTGGATGTA CAGAGTGATA
     2161 TTATTGACAC GCCcGGGCGA CGGATGGTGA TCCCCCTGGC CAGTGCACGT CTGCTGTCAG
     2221 ATAAAGTCTC CCGTGAACTT TACCCGGTGG TGCATATCGG GGATGAAAGC TGGCGCATGA
     2281 TGACCACCGA TATGGCCAGT GTGCCGGTtT CCGTTATCGG GGAAGAAGTG GCTGATCTCA
     2341 GCCACCGCGA AAATGACATC AAAAACGCCA TTAACCTGAT GTTCTGGGGA ATATAAATGT
     2401 CAGGCTCCCT TATACACAGC CAGTCgaaga cttGTTTTAG AGCTAGAAAT AGCAAGTTAA
     2461 AATAAGGCTA GTCCGTTATC AACTTGAAAA AGTGGCACCG AGTCGGTGCT TTTTTTTggg
     2521 atgagaccaa aATCGGATCC CGGGCCCGTC GACTGCAGAG GCCTGCATGC AAGCTTGGCG
     2581 TAATCATGGT CATAGCTGTT TCCTGTGTGA AATTGTTATC CGCTCACAAT TCCACACAAC
     2641 ATACGAGCCG GAAGCATAAA GTGTAAAGCC TGGGGTGCCT AATGAGTGAG CTAACTCACA
     2701 TTAATTGCGT TGCGCTCACT GCCCGCTTTC CAGTCGGGAA ACCTGTCGTG CCAGCTATCC
     2761 CCTATAGTGA GTCGTATTAC ATGGTCATAG CTGTTTCCTG GCAGCTCTGG CCCGTGTCTC
     2821 AAAATCTCTG ATGTTACATT GCACAAGATA AAAATATATC ATCATGAACA ATAAAACTGT
     2881 CTGCTTACAT AAACAGTAAT ACAAGGGGTG TTATGAGCCA TATTCAACGG GAAACGTCGA
     2941 GGCCGCGATT AAATTCCAAC ATGGATGCTG ATTTATATGG GTATAAATGG GCTCGCGATA
     3001 ATGTCGGGCA ATCAGGTGCG ACAATCTATC GCTTGTATGG GAAGCCCGAT GCGCCAGAGT
     3061 TGTTTCTGAA ACATGGCAAA GGTAGCGTTG CCAATGATGT TACAGATGAG ATGGTCAGAC
     3121 TAAACTGGCT GACGGAATTT ATGCCTCTTC CGACCATCAA GCATTTTATC CGTACTCCTG
     3181 ATGATGCATG GTTACTCACC ACTGCGATCC CCGGAAAAAC AGCATTCCAG GTATTAGAAG
     3241 AATATCCTGA TTCAGGTGAA AATATTGTTG ATGCGCTGGC AGTGTTCCTG CGCCGGTTGC
     3301 ATTCGATTCC TGTTTGTAAT TGTCCTTTTA ACAGCGATCG CGTATTTCGT CTCGCTCAGG
     3361 CGCAATCACG AATGAATAAC GGTTTGGTTG ATGCGAGTGA TTTTGATGAC GAGCGTAATG
     3421 GCTGGCCTGT TGAACAAGTC TGGAAAGAAA TGCATAAACT TTTGCCATTC TCACCGGATT
     3481 CAGTCGTCAC TCATGGTGAT TTCTCACTTG ATAACCTTAT TTTTGACGAG GGGAAATTAA
     3541 TAGGTTGTAT TGATGTTGGA CGAGTCGGAA TCGCAGACCG ATACCAGGAT CTTGCCATCC
     3601 TATGGAACTG CCTCGGTGAG TTTTCTCCTT CATTACAGAA ACGGCTTTTT CAAAAATATG
     3661 GTATTGATAA TCCTGATATG AATAAATTGC AGTTTCATTT GATGCTCGAT GAGTTTTTCT
     3721 AATCAGAATT GGTTAATTGG TTGTAACACT GGCAGAGCAT TACGCTGACT TGACGGGACG
     3781 GCGCAAGCTC ATGACCAAAA TCCCTTAACG TGAGTTACGC GTCGTTCCAC TGAGCGTCAG
     3841 ACCCCGTAGA AAAGATCAAA GGATCTTCTT GAGATCCTTT TTTTCTGCGC GTAATCTGCT
     3901 GCTTGCAAAC AAAAAAACCA CCGCTACCAG CGGTGGTTTG TTTGCCGGAT CAAGAGCTAC
     3961 CAACTCTTTT TCCGAAGGTA ACTGGCTTCA GCAGAGCGCA GATACCAAAT ACTGTCCTTC
     4021 TAGTGTAGCC GTAGTTAGGC CACCACTTCA AGAACTCTGT AGCACCGCCT ACATACCTCG
     4081 CTCTGCTAAT CCTGTTACCA GTGGCTGCTG CCAGTGGCGA TAAGTCGTGT CTTACCGGGT
     4141 TGGACTCAAG ACGATAGTTA CCGGATAAGG CGCAGCGGTC GGGCTGAACG GGGGGTTCGT
     4201 GCACACAGCC CAGCTTGGAG CGAACGACCT ACACCGAACT GAGATACCTA CAGCGTGAGC
     4261 ATTGAGAAAG CGCCACGCTT CCCGAAGGGA GAAAGGCGGA CAGGTATCCG GTAAGCGGCA
     4321 GGGTCGGAAC AGGAGAGCGC ACGAGGGAGC TTCCAGGGGG AAACGCCTGG TATCTTTATA
     4381 GTCCTGTCGG GTTTCGCCAC CTCTGACTTG AGCGTCGATT TTTGTGATGC TCGTCAGGGG
     4441 GGCGGAGCCT ATGGAAAAAC GCCAGCAACG CGGCCTTTTT ACGGTTCCTG GCCTTTTGCT
     4501 GGCCTTTTGC TCACATGT
//
