# Supplementary material for: Further analysis of barley MORC1 using a highly efficient RNA‐guided Cas9 gene‐editing system
Source: Plant Biotechnol J. 2018 May 7;16(11):1892–903. doi: 10.1111/pbi.12924 (PMC6181210; doi:10.1111/pbi.12924)
Supplement: Supplementary file 4 — Supplementary File [file PBI-16-1892-s001.zip › pMGE598_35S-hpt_pZmUbi-Cas9_ccdB.gbk]

LOCUS       pMGE598_35S-hpt_pZmUbi-Cas9_ccdB     17239 bp    DNA     circular SYN 12-OCT-2005
DEFINITION  Genome Editing vector for Hygromycin selection and Cas9 expression under ZmUbi control
ACCESSION   AY234328
VERSION     AY234328.1  GI:29569712
KEYWORDS    .
SOURCE      Binary vector pLH6000 (unknown)
  ORGANISM  Binary vector pLH6000
            other sequences; artificial sequences; vectors.
REFERENCE   1  (bases 1 to 9401)
  AUTHORS   Hausmann,L. and Toepfer,R.
  TITLE     Development of Plasmid Vectors
  JOURNAL   (in) Brauer,D., Roebbelen,G. and Toepfer,R. (Eds.);
            BIOENGINEERING OF CUSTOM-TAILORED RAPE VARIETIES: 155-172;
            GPZ e. V., Von Sieboldstr. 8, Goettingen, Germany (1999)
REFERENCE   2  (bases 1 to 9401)
  AUTHORS   Hausmann,L. and Toepfer,R.
  TITLE     Direct Submission
  JOURNAL   Submitted (12-FEB-2003) Institute for Grapevine Breeding
            Geilweilerhof, Siebeldingen 76833, Germany
FEATURES             Location/Qualifiers
     primer          <1..22
                     /label=JS1227
     primer          complement(join(17214..17239,1..>4))
                     /label=863
     source          <1..>1899
                     /organism="Binary vector pLH6000"
                     /mol_type="other DNA"
                     /db_xref="taxon:226213"
     Vector          1..1899
                     /origin="fragment ColE1 (1.923bp circular)Target vector:
                     from BsaI cut at 10^11 to BsaI cut at 1909^1910,
                     1.899bpOrientation: originalPlus strand 5':   no
                     changePlus strand 3':   no changeMinus strand 5':  no
                     changeMinus strand 3':  no change"
     Vector          1..9393
                     /origin="pJOG612_pLH6000-MoClo (9.991bp circular)Target
                     vector: from BpiI cut at 9991^9992 to BpiI cut at
                     9393^9394, 9.393bpOrientation: originalPlus strand 5':
                     no changePlus strand 3':   no changeMinus strand 5':  no
                     changeMinus strand 3':  no change"
     misc_feature    63..665
                     /note="right border region from nopaline-type Ti plasmid
                     C58 of Agrobacterium tumefaciens in GenBank Accession
                     Number X07435"
     misc_feature    108..131
                     /note="right flanking T-DNA border"
     misc_feature    complement(275..665)
                     /note="3' sequence of the ornithine cyclodeaminase gene
                     ocd; non-functional"
     rep_origin      666..1830
                     /experiment="experimental evidence, no additional
                     detailsrecorded"
                     /note="ColE1 origin of replication sequence of pBR322;
                     similar to GenBank Accession Number J01749; serves as
                     origin of replication in Escherichia coli host"
     misc_feature    1642
                     /note="nic/bom site"
     rep_origin      1846..>1899
                     /experiment="experimental evidence, no additional
                     detailsrecorded"
                     /note="origin of replication and partitioning region from
                     plasmid pVS1 of Pseudomonas; similar to GenBank Accession
                     Number U10487; serves as origin of replication in
                     Agrobacterium tumefaciens host"
     primer          complement(1882..>1903)
                     /label=JS1228
     primer          <1900..1920
                     /label=JS1225
     source          join(<1900..7633,7634..>7925)
                     /organism="Binary vector pLH6000"
                     /mol_type="other DNA"
                     /db_xref="taxon:226213"
     rep_origin      <1900..5617
                     /experiment="experimental evidence, no additional
                     detailsrecorded"
                     /note="origin of replication and partitioning region from
                     plasmid pVS1 of Pseudomonas; similar to GenBank Accession
                     Number U10487; serves as origin of replication in
                     Agrobacterium tumefaciens host"
     mutation        1901
                     /label="T->A to eliminate BpiI"
     regulatory      1977..1982
                     /regulatory_class="minus_35_signal"
     regulatory      2003..2008
                     /regulatory_class="minus_10_signal"
     regulatory      2025..2029
                     /regulatory_class="ribosome_binding_site"
     CDS             2039..2725
                     /note="resolvase-like protein encoded by parR of plasmid
                     pVS1; similar to Tn3 resolvase in GenBank Accession
                     Number V00613, Tn917 resolvase in GenBank Accession
                     Number M11180, and RK2 ParA in GenBank Accession Number
                     L27758"
                     /codon_start=1
                     /transl_table=11
                     /product="resolvase"
                     /protein_id="AAO85351.1"
                     /db_xref="GI:29569714"
                     /translation="MNKSAAAGLLGYARVSTDDQDLTNQRAELHAAGCTKLFSEKITG
                     TRRDRPELARMLDHLRPGDVVTVTRLDRLARSTRDLLDIAERIQEAGAGLRSLAEPWA
                     DTTTPAGRMVLTVFAGIAEFERSLIIDRTRSGREAAKARGVKFGPRPTLTPAQIAHAR
                     ELIDQEGRTVKEAAALLGVHRSTLYRALERSEEVTPTEARRRGAFREDALTEADALAA
                     AENERQEEQA"
     stem_loop       2869..2901
                     /note="palindromic sequence"
     regulatory      2959..2964
                     /regulatory_class="minus_35_signal"
     regulatory      2980..2985
                     /regulatory_class="minus_10_signal"
     regulatory      3013..3020
                     /regulatory_class="ribosome_binding_site"
     CDS             3024..3653
                     /note="partitioning protein ParA encoded by parA of
                     plasmid pVS1; similar to F plasmid SopA in GenBank
                     Accession Number X04619, RK2 IncC in GenBank Accession
                     Number L27758, and P1 ParA in GenBank Accession Number
                     X02954"
                     /codon_start=1
                     /transl_table=11
                     /product="ParA"
                     /protein_id="AAO85352.1"
                     /db_xref="GI:29569715"
                     /translation="MKVIAVLNQKGGSGKTTIATHLARALQLAGADVLLVDSDPQGSA
                     RDWAAVREDQPLTVVGIDRPTIDRDVKAIGRRDFVVIDGAPQAADLAVSAIKAADFVL
                     IPVQPSPYDIWATADLVELVKQRIEVTDGRLQAAFVVSRAIKGTRIGGEVAEALAGYE
                     LPILESRITQRVSYPGTAAAGTTVLESEPEGDAAREVQALAAEIKSKLI"
     misc_feature    3920..3932
                     /note="identical to the korB operator binding site of
                     plasmid RK2 in GenBank Accession Number L27758.1"
     CDS             3980..5155
                     /note="partitioning protein ParB encoded by parB of
                     plasmid pVS1; similar to F plasmid SopB in GenBank
                     Accession Number X04619, RK2 KorB in GenBank Accession
                     Number L27758, and P1 ParB in GenBank Accession Number
                     X02954"
                     /codon_start=1
                     /transl_table=11
                     /product="ParB"
                     /protein_id="AAO85353.1"
                     /db_xref="GI:29569716"
                     /translation="MPHVWRNGRLARRKRLGCLPALQWHWNPQARGIGVSGRKPSGPV
                     QIGAALGDDLVEKLKAAQAAQRQRIEAEARPGESWQAAADRIRKESRQPPAAGAPSIR
                     KPPKGDEQPDFFVPMLYDVGTRDSRSIMDVAVFRLSKRDRRAGEVIRYELPDGHVEVS
                     AGPAGMASVWDYDLVLMAVSHLTESMNRYREGKGDKPGRVFRPHVADVLKFCRRADGG
                     KQKDDLVETCIRLNTTHVAMQRTKKAKNGRLVTVSEGEALISRYKIVKSETGRPEYIE
                     IELADWMYREITEGKNPDVLTVHPDYFLIDPGIGRFLYRLARRAAGKAEARWLFKTIY
                     ERSGSAGEFKKFCFTVRKLIGSNDLPEYDLKEEAGQAGPILVMRYRNLIEGEASAGS"
     stem_loop       5169..5191
                     /note="palindromic sequence"
     misc_feature    5198..5617
                     /note="parC region; contains putative cis-acting sites
                     for replication, partition and incompatibility"
     primer          5199..5225
                     /label=JS1217
     primer          complement(5199..5225)
                     /label=JS1218
     mutation        5212
                     /note="Position not included in some plasmids containing
                     the parC region, most likely not relevant"
                     /label="T->A to eliminate BsaI"
     protein_bind    5221..5229
                     /note="putative DnaA box"
                     /bound_moiety="DnaA"
     misc_feature    5318..5396
                     /note="AT-rich region"
     protein_bind    5408..5416
                     /note="putative DnaA box"
                     /bound_moiety="DnaA"
     mutation        5643
                     /note="this position is part of the aadA cassette, but
                     not included in many other aadA cassettes. It will thus
                     not be a crucial position within the cassette"
                     /label="A->C to remove BsaI"
     regulatory      5756..5761
                     /regulatory_class="minus_35_signal"
     regulatory      5779..5784
                     /regulatory_class="minus_10_signal"
     CDS             5801..6811
                     /gene="aadA"
                     /note="confers resistance to streptomycin and
                     spectinomycin"
                     /codon_start=1
                     /transl_table=11
                     /product="streptomycin/spectinomycin adenyltransferase"
                     /protein_id="AAO85354.1"
                     /db_xref="GI:29569717"
                     /translation="MRSRNWSRTLTERSGGNGAVAVFMACYDCFFGVQSMPRASKQQA
                     RYAVGRCLMLWSSNDVTQQGSRPKTKLNIMREAVIAEVSTQLSEVVGVIERHLEPTLL
                     AVHLYGSAVDGGLKPHSDIDLLVTVTVRLDETTRRALINDLLETSASPGESEILRAVE
                     VTIVVHDDIIPWRYPAKRELQFGEWQRNDILAGIFEPATIDIDLAILLTKAREHSVAL
                     VGPAAEELFDPVPEQDLFEALNETLTLWNSPPDWAGDERNVVLTLSRIWYSAVTGKIA
                     PKDVAADWAMERLPAQYQPVILEARQAYLGQEEDRLASRADQLEEFVHYVKGEITKVV
                     GK"
     gene            5801..6811
                     /gene="aadA"
                     /note="different start codons are described in the
                     literature"
     stem_loop       6814..6871
                     /note="palindromic sequence; putative termination signal"
     misc_feature    7030..7631
                     /note="left border region from octopine-type Ti plasmid
                     of Agrobacterium tumefaciens; similar to GenBank
                     Accession Number X00493"
     misc_feature    7332..7355
                     /note="left flanking T-DNA border"
     regulatory      7639..>7925
                     /regulatory_class="promoter"
                     /note="promoter/enhancer sequence from the 35S gene of
                     Cauliflower mosaic virus in GenBank Accession Numbers
                     X05868 and V00140"
     primer          7688..7714
                     /label=JS1219
     primer          complement(7688..7714)
                     /label=JS1220
     mutation        7701
                     /label="C->T to remove BpiI"
     primer          complement(7907..>7929)
                     /label=JS1226
     regulatory      <7926..8057
                     /regulatory_class="promoter"
                     /note="promoter/enhancer sequence from the 35S gene of
                     Cauliflower mosaic virus in GenBank Accession Numbers
                     X05868 and V00140"
     primer          <7926..7951
                     /label=JS1223
     source          <7926..>9393
                     /organism="Binary vector pLH6000"
                     /mol_type="other DNA"
                     /db_xref="taxon:226213"
     mutation        7926
                     /label="C->G to eliminate BpiI"
     mutation        7942
                     /label="T->A to eliminate BpiI"
     primer          7985..8012
                     /label=35Sf
     regulatory      7993..7996
                     /regulatory_class="CAAT_signal"
     regulatory      8025..8031
                     /regulatory_class="TATA_box"
     misc_feature    8056
                     /note="putative transcription start site"
     CDS             8085..9110
                     /gene="hph"
                     /gene_synonym="hpt"
                     /gene_synonym="hyg"
                     /note="confers resistance to hygromycin"
                     /codon_start=1
                     /transl_table=11
                     /product="hygromycin phosphotransferase"
                     /protein_id="AAO85350.1"
                     /db_xref="GI:29569713"
                     /translation="MKKPELTATSVEKFLIEKFDSVSDLMQLSEGEESRAFSFDVGGR
                     GYVLRVNSCADGFYKDRYVYRHFASAALPIPEVLDIGEFSESLTYCISRRAQGVTLQD
                     LPETELPAVLQPVAEAMDAIAAADLSQTSGFGPFGPQGIGQYTTWRDFICAIADPHVY
                     HWQTVMDDTVSASVAQALDELMLWAEDCPEVRHLVHADFGSNNVLTDNGRITAVIDWS
                     EAMFGDSQYEVANIFFWRPWLACMEQQTRYFERRHPELAGSPRLRAYMLRIGLDQLYQ
                     SLVDGNFDDAAWAQGRCDAIVRSGAGTVGRTQIARRSAAVWTDGCVEVLADSGNRRPS
                     TRPRAKE"
     regulatory      9136..9335
                     /regulatory_class="terminator"
                     /note="terminator sequence from the 35S gene of
                     Cauliflower mosaic virus in GenBank Accession Numbers
                     X05868 and V00140"
     primer          complement(9223..9240)
                     /label=pPMR
     regulatory      9301..9316
                     /regulatory_class="polyA_signal_sequence"
     misc_feature    9331
                     /note="putative transcription stop site"
     primer          complement(9376..>9397)
                     /label=JS1224
     misc_feature    9394..9412
                     /feature_type=Insertion
                     /origin="pICH54011-pos1 (4.368bp circular)Fragment: from
                     BpiI cut at 4349^4350 to BpiI cut at -1^1,
                     19bpOrientation: originalPlus strand 5':   no changePlus
                     strand 3':   no changeMinus strand 5':  no changeMinus
                     strand 3':  no change"
                     /label=Insert
     misc_feature    9413..15774
                     /feature_type=Insertion
                     /origin="pJOG866_pZmUbi:Cas9Gie-tocs as 1-2f (10.714bp
                     circular)Fragment: from BpiI cut at 4335^4336 to BpiI cut
                     at 10697^10698, 6.362bpOrientation: reverse
                     complementedPlus strand 5':   no changePlus strand 3':
                     no changeMinus strand 5':  no changeMinus strand 3':  no
                     change"
                     /label=Insert
     Vector          complement(join(15775..>15778,<9417..9432))
                     /origin="pICH47742 1-2f (4.968bp circular)Target vector:
                     from BsaI cut at 4935^4936 to BsaI cut at 4339^4340,
                     4.372bpOrientation: originalPlus strand 5':   no
                     changePlus strand 3':   no changeMinus strand 5':  no
                     changeMinus strand 3':  no change"
     primer          <9429..9450
                     /label=856
     misc_feature    9429..10920
                     /feature_type=Insertion
                     /origin="pUBI-AB selection (1.518bp linear)Fragment: from
                     BpiI cut at 11^12 to BpiI cut at 1503^1504,
                     1.492bpOrientation: originalPlus strand 5':   no
                     changePlus strand 3':   no changeMinus strand 5':  no
                     changeMinus strand 3':  no change"
                     /label=Insert
     promoter        join(9429..10920,complement(10921..10924))
                     /label="pZmUbi fragment"
     misc_feature    complement(9433..10924)
                     /feature_type=Insertion
                     /origin="pJOG022_pZmUbi_Pro5U (3.739bp circular)Fragment:
                     from BsaI cut at 2231^2232 to BsaI cut at 3723^3724,
                     1.492bpOrientation: reverse complementedPlus strand 5':
                     no changePlus strand 3':   no changeMinus strand 5':  no
                     changeMinus strand 3':  no change"
                     /label=Insert
     5'UTR           10243..10400
                     /label=ZmUbi1
     5'UTR           10324..10400
                     /label=ZmUbi1
     primer          complement(10901..>10924)
                     /label=857
     primer          10915..>10920
                     /label=END_Intron1
     primer          <10921..10941
                     /label=JS1515
     misc_feature    10921..15052
                     /feature_type=Insertion
                     /origin="Cas9_Gie_CDS1 (4.158bp linear)Fragment: from
                     BpiI cut at 11^12 to BpiI cut at 4143^4144,
                     4.132bpOrientation: originalPlus strand 5':   no
                     changePlus strand 3':   no changeMinus strand 5':  no
                     changeMinus strand 3':  no change"
                     /label=Insert
     CDS             10922..10948
                     /label=NSL-SV40
     misc_feature    complement(10925..15056)
                     /feature_type=Insertion
                     /origin="pJOG849_[CDS1]_Cas9_Gie (6.379bp
                     circular)Fragment: from BsaI cut at 323^324 to BsaI cut
                     at 4455^4456, 4.132bpOrientation: reverse
                     complementedPlus strand 5':   no changePlus strand 3':
                     no changeMinus strand 5':  no changeMinus strand 3':  no
                     change"
                     /label=Insert
     CDS             10949..15052
                     /note="Length: 4296"
                     /note="Found at strand: positive"
                     /note="Start codon: ATG"
                     /label=Cas9-p
     primer          11674..11692
                     /label=JS1520
     primer          13194..13217
                     /label=1537
     primer          complement(13357..13375)
                     /label=JS1519
     primer          complement(14215..14236)
                     /label=JS1516
     primer          14233..14254
                     /label=JS1517
     primer          complement(15033..>15056)
                     /label=JS1518
     CDS             15053..15056
                     /vntifkey="4"
                     /label=GCTT
     misc_feature    complement(15057..15774)
                     /feature_type=Insertion
                     /origin="D12_pICH41432 tocs (2.965bp circular)Fragment:
                     from BsaI cut at 2231^2232 to BsaI cut at 2949^2950,
                     718bpOrientation: reverse complementedPlus strand 5':
                     no changePlus strand 3':   no changeMinus strand 5':  no
                     changeMinus strand 3':  no change"
                     /label=Insert
     terminator      15057..15770
                     /vntifkey="43"
                     /label=ocst
     primer          <15775..15804
                     /label=862
     misc_feature    <15775..>17239
                     /feature_type=Insertion
                     /origin="pDONR207-PCR_JS862_863 (1.491bp linear)Fragment:
                     full sequenceOrientation: originalPlus strand 5':   no
                     changePlus strand 3':   no changeMinus strand 5':  no
                     changeMinus strand 3':  no change"
                     /label=Insert
     misc_feature    15775..17239
                     /feature_type=Insertion
                     /origin="pJOG027_ccdB_JS862_863 (4.201bp
                     circular)Fragment: from BpiI cut at 442^443 to BpiI cut
                     at 1907^1908, 1.465bpOrientation: originalPlus strand 5':
                     no changePlus strand 3':   no changeMinus strand 5':  no
                     changeMinus strand 3':  no change"
                     /label=Insert
     source          <15775..>17239
                     /invitrogen="679"
                     /label="Invitrogen vector 679"
     primer          15786..15804
                     /label=694
     CDS             complement(15815..16120)
                     /invitrogen="1060000"
                     /label=ccdB
     CDS             complement(16462..17121)
                     /invitrogen="1080000"
                     /label=Cm(R)
     primer          complement(17214..17232)
                     /label=695
ORIGIN
        1 gggAGAATTC AAGCTTATCG ATGTCGACAG GCCTTAAGGG CCAGATCTTG GGCCCGGTAC
       61 CCGATCAGAT TGTCGTTTCC CGCCTTCGGT TTAAACTATC AGTGTTTGAC AGGATATATT
      121 GGCGGGTAAA CCTAAGAGAA AAGAGCGTTT ATTAGAATAA TCGGATATTT AAAAGGGCGT
      181 GAAAAGGTTT ATCCGTTCGT CCATTTGTAT GTGCATGCCA ACCACAGGGT TCCCCTCGGG
      241 AGTGCTTGGC ATTCCGTGCG ATAATGACTT CTGTTCAACC ACCCAAACGT CGGAAAGCCT
      301 GACGACGGAG CAGCATTCCA AAAAGATCCC TTGGCTCGTC TGGGTCGGCT AGAAGGTCGA
      361 GTGGGCTGCT GTGGCTTGAT CCCTCAACGC GGTCGCGGAC GTAGCGCAGC GCCGAAAAAT
      421 CCTCGATCGC AAATCCGACG CTGTCGAAAA GCGTGATCTG CTTGTCGCTC TTTCGGCCGA
      481 CGTCCTGGCC AGTCATCACG CGCCAAAGTT CCGTCACAGG ATGATCTGGC GCGAGTTGCT
      541 GGATCTCGCC TTCAATCCGG GTCTGTGGCG GGAACTCCAC GAAAATATCC GAACGCAGCA
      601 AGATATCGCG GTGCATCTCG GTCTTGCCTG GGCAGTCGCC GCCGACGCCG TTGATGTGGA
      661 CGCCGAAAAG GATCTAGGTG AAGATCCTTT TTGATAATCT CATGACCAAA ATCCCTTAAC
      721 GTGAGTTTTC GTTCCACTGA GCGTCAGACC CCGTAGAAAA GATCAAAGGA TCTTCTTGAG
      781 ATCCTTTTTT TCTGCGCGTA ATCTGCTGCT TGCAAACAAA AAAACCACCG CTACCAGCGG
      841 TGGTTTGTTT GCCGGATCAA GAGCTACCAA CTCTTTTTCC GAAGGTAACT GGCTTCAGCA
      901 GAGCGCAGAT ACCAAATACT GTTCTTCTAG TGTAGCCGTA GTTAGGCCAC CACTTCAAGA
      961 ACTCTGTAGC ACCGCCTACA TACCTCGCTC TGCTAATCCT GTTACCAGTG GCTGCTGCCA
     1021 GTGGCGATAA GTCGTGTCTT ACCGGGTTGG ACTCAAGACG ATAGTTACCG GATAAGGCGC
     1081 AGCGGTCGGG CTGAACGGGG GGTTCGTGCA CACAGCCCAG CTTGGAGCGA ACGACCTACA
     1141 CCGAACTGAG ATACCTACAG CGTGAGCTAT GAGAAAGCGC CACGCTTCCC GAAGGGAGAA
     1201 AGGCGGACAG GTATCCGGTA AGCGGCAGGG TCGGAACAGG AGAGCGCACG AGGGAGCTTC
     1261 CAGGGGGAAA CGCCTGGTAT CTTTATAGTC CTGTCGGGTT TCGCCACCTC TGACTTGAGC
     1321 GTCGATTTTT GTGATGCTCG TCAGGGGGGC GGAGCCTATG GAAAAACGCC AGCAACGCGG
     1381 CCTTTTTACG GTTCCTGGCC TTTTGCTGGC CTTTTGCTCA CATGTTCTTT CCTGCGTTAT
     1441 CCCCTGATTC TGTGGATAAC CGATTACCGC CTTTGAGTGA GCTGATACCG CTCGCCGCAG
     1501 CCGAACGACC GAGCGCAGCG AGTCAGTGAG CGAGGAAGCG GAAGAGCGCC TGATGCGGTA
     1561 TTTTCTCCTT ACGCATCTGT GCGGTATTTC ACACCGCATA TGGTGCACTC TCAGTACAAT
     1621 CTGCTCTGAT GCCGCATAGT TAAGCCAGTA TACACTCCGC TATCGCTACG TGACTGGGTC
     1681 ATGGCTGCGC CCCGACACCC GCCAACACCC GCTGACGCGC CCTGACGGGC TTGTCTGCTC
     1741 CCGGCATCCG CTTACAGACA AGCTGTGACC GTCTCCGGGA GCTGCATGTG TCAGAGGTTT
     1801 TCACCGTCAT CACCGAAACG CGCGAGGCAG GGGTACGTCG AGGTCGATCC AACCCCTCCG
     1861 CTGCTATAGT GCAGTCGGCT TCTGACGTTC AGTGCAGCCG ACTTCTGAAA ACGACATGTC
     1921 GCACAAGTCC TAAGTTACGC GACAGGCTGC CGCCCTGCCC TTTTCCTGGC GTTTTCTTGT
     1981 CGCGTGTTTT AGTCGCATAA AGTAGAATAC TTGCGACTAG AACCGGAGAC ATTACGCCAT
     2041 GAACAAGAGC GCCGCCGCTG GCCTGCTGGG CTATGCCCGC GTCAGCACCG ACGACCAGGA
     2101 CTTGACCAAC CAACGGGCCG AACTGCACGC GGCCGGCTGC ACCAAGCTGT TTTCCGAGAA
     2161 GATCACCGGC ACCAGGCGCG ACCGCCCGGA GCTGGCCAGG ATGCTTGACC ACCTACGCCC
     2221 TGGCGACGTT GTGACAGTGA CCAGGCTAGA CCGCCTGGCC CGCAGCACCC GCGACCTACT
     2281 GGACATTGCC GAGCGCATCC AGGAGGCCGG CGCGGGCCTG CGTAGCCTGG CAGAGCCGTG
     2341 GGCCGACACC ACCACGCCGG CCGGCCGCAT GGTGTTGACC GTGTTCGCCG GCATTGCCGA
     2401 GTTCGAGCGT TCCCTAATCA TCGACCGCAC CCGGAGCGGG CGCGAGGCCG CCAAGGCGCG
     2461 AGGCGTGAAG TTTGGCCCCC GCCCTACCCT CACCCCGGCA CAGATCGCGC ACGCCCGCGA
     2521 GCTGATCGAC CAGGAAGGCC GCACCGTGAA AGAGGCGGCT GCACTGCTTG GCGTGCATCG
     2581 CTCGACCCTG TACCGCGCAC TTGAGCGCAG CGAGGAAGTG ACGCCCACCG AGGCCAGGCG
     2641 GCGCGGTGCC TTCCGTGAGG ACGCATTGAC CGAGGCCGAC GCCCTGGCGG CCGCCGAGAA
     2701 TGAACGCCAA GAGGAACAAG CATGAAACCG CACCAGGACG GCCAGGACGA ACCGTTTTTC
     2761 ATTACCGAAG AGATCGAGGC GGAGATGATC GCGGCCGGGT ACGTGTTCGA GCCGCCCGCG
     2821 CACGTCTCAA CCGTGCGGCT GCATGAAATC CTGGCCGGTT TGTCTGATGC CAAGCTCGCG
     2881 GCCTGGCCGG CGAGCTTGGC CGCTGAAGAA ACCGAGCGCC GCCGTCTAAA AAGGTGATGT
     2941 GTATTTGAGT AAAACAGCTT GCGTCATGCG GTCGCTGCGT ATATGATGCG ATGAGTAAAT
     3001 AAACAAATAC GCAAGGGGAA CGCATGAAGG TTATCGCTGT ACTTAACCAG AAAGGCGGGT
     3061 CAGGCAAGAC GACCATCGCA ACCCATCTAG CCCGCGCCCT GCAACTCGCC GGGGCCGATG
     3121 TTCTGTTAGT CGATTCCGAT CCCCAGGGCA GTGCCCGCGA TTGGGCGGCC GTGCGGGAAG
     3181 ATCAACCGCT AACCGTTGTC GGCATCGACC GCCCGACGAT TGACCGCGAC GTGAAGGCCA
     3241 TCGGCCGGCG CGACTTCGTA GTGATCGACG GAGCGCCCCA GGCGGCGGAC TTGGCTGTGT
     3301 CCGCGATCAA GGCAGCCGAC TTCGTGCTGA TTCCGGTGCA GCCAAGCCCT TACGACATAT
     3361 GGGCCACCGC CGACCTGGTG GAGCTGGTTA AGCAGCGCAT TGAGGTCACG GATGGAAGGC
     3421 TACAAGCGGC CTTTGTCGTG TCGCGGGCGA TCAAAGGCAC GCGCATCGGC GGTGAGGTTG
     3481 CCGAGGCGCT GGCCGGGTAC GAGCTGCCCA TTCTTGAGTC CCGTATCACG CAGCGCGTGA
     3541 GCTACCCAGG CACTGCCGCC GCCGGCACAA CCGTTCTTGA ATCAGAACCC GAGGGCGACG
     3601 CTGCCCGCGA GGTCCAGGCG CTGGCCGCTG AAATTAAATC AAAACTCATT TGAGTTAATG
     3661 AGGTAAAGAG AAAATGAGCA AAAGCACAAA CACGCTAAGT GCCGGCCGTC CGAGCGCACG
     3721 CAGCAGCAAG GCTGCAACGT TGGCCAGCCT GGCAGACACG CCAGCCATGA AGCGGGTCAA
     3781 CTTTCAGTTG CCGGCGGAGG ATCACACCAA GCTGAAGATG TACGCGGTAC GCCAAGGCAA
     3841 GACCATTACC GAGCTGCTAT CTGAATACAT CGCGCAGCTA CCAGAGTAAA TGAGCAAATG
     3901 AATAAATGAG TAGATGAATT TTAGCGGCTA AAGGAGGCGG CATGGAAAAT CAAGAACAAC
     3961 CAGGCACCGA CGCCGTGGAA TGCCCCATGT GTGGAGGAAC GGGCGGTTGG CCAGGCGTAA
     4021 GCGGCTGGGT TGTCTGCCGG CCCTGCAATG GCACTGGAAC CCCCAAGCCC GAGGAATCGG
     4081 CGTGAGCGGT CGCAAACCAT CCGGCCCGGT ACAAATCGGC GCGGCGCTGG GTGATGACCT
     4141 GGTGGAGAAG TTGAAGGCGG CGCAGGCCGC CCAGCGGCAA CGCATCGAGG CAGAAGCACG
     4201 CCCCGGTGAA TCGTGGCAAG CGGCCGCTGA TCGAATCCGC AAAGAATCCC GGCAACCGCC
     4261 GGCAGCCGGT GCGCCGTCGA TTAGGAAGCC GCCCAAGGGC GACGAGCAAC CAGATTTTTT
     4321 CGTTCCGATG CTCTATGACG TGGGCACCCG CGATAGTCGC AGCATCATGG ACGTGGCCGT
     4381 TTTCCGTCTG TCGAAGCGTG ACCGACGAGC TGGCGAGGTG ATCCGCTACG AGCTTCCAGA
     4441 CGGGCACGTA GAGGTTTCCG CAGGGCCGGC CGGCATGGCG AGTGTGTGGG ATTACGACCT
     4501 GGTACTGATG GCGGTTTCCC ATCTAACCGA ATCCATGAAC CGATACCGGG AAGGGAAGGG
     4561 AGACAAGCCC GGCCGCGTGT TCCGTCCACA CGTTGCGGAC GTACTCAAGT TCTGCCGGCG
     4621 AGCCGATGGC GGAAAGCAGA AAGACGACCT GGTAGAAACC TGCATTCGGT TAAACACCAC
     4681 GCACGTTGCC ATGCAGCGTA CGAAGAAGGC CAAGAACGGC CGCCTGGTGA CGGTATCCGA
     4741 GGGTGAAGCC TTGATTAGCC GCTACAAGAT CGTAAAGAGC GAAACCGGGC GGCCGGAGTA
     4801 CATCGAGATC GAGCTAGCTG ATTGGATGTA CCGCGAGATC ACAGAAGGCA AGAACCCGGA
     4861 CGTGCTGACG GTTCACCCCG ATTACTTTTT GATCGATCCC GGCATCGGCC GTTTTCTCTA
     4921 CCGCCTGGCA CGCCGCGCCG CAGGCAAGGC AGAAGCCAGA TGGTTGTTCA AGACGATCTA
     4981 CGAACGCAGT GGCAGCGCCG GAGAGTTCAA GAAGTTCTGT TTCACCGTGC GCAAGCTGAT
     5041 CGGGTCAAAT GACCTGCCGG AGTACGATTT GAAGGAGGAG GCGGGGCAGG CTGGCCCGAT
     5101 CCTAGTCATG CGCTACCGCA ACCTGATCGA GGGCGAAGCA TCCGCCGGTT CCTAATGTAC
     5161 GGAGCAGATG CTAGGGCAAA TTGCCCTAGC AGGGGAAAAA GGTCGAAAAG GaCTCTTTCC
     5221 TGTGGATAGC ACGTACATTG GGAACCCAAA GCCGTACATT GGGAACCGGA ACCCGTACAT
     5281 TGGGAACCCA AAGCCGTACA TTGGGAACCG GTCACACATG TAAGTGACTG ATATAAAAGA
     5341 GAAAAAAGGC GATTTTTCCG CCTAAAACTC TTTAAAACTT ATTAAAACTC TTAAAACCCG
     5401 CCTGGCCTGT GCATAACTGT CTGGCCAGCG CACAGCCGAA GAGCTGCAAA AAGCGCCTAC
     5461 CCTTCGGTCG CTGCGCTCCC TACGCCCCGC CGCTTCGCGT CGGCCTATCG CGGCCGCTGG
     5521 CCGCTCAAAA ATGGCTGGCC TACGGCCAGG CAATCTACCA GGGCGCGGAC AAGCCGCGCC
     5581 GTCGCCACTC GACCGCCGGC GCCCACATCA AGGCACCGGT GGGTATGCCT GACGATGCGT
     5641 GGcGACCGAA ACCTTGCGCT CGTTCGCCAG CCAGGACAGA AATGCCTCGA CTTCGCTGCT
     5701 GCCCAAGGTT GCCGGGTGAC GCACACCGTG GAAACGGATG AAGGCACGAA CCCAGTGGAC
     5761 ATAAGCCTGT TCGGTTCGTA AGCTGTAATG CAAGTAGCGT ATGCGCTCAC GCAACTGGTC
     5821 CAGAACCTTG ACCGAACGCA GCGGTGGTAA CGGCGCAGTG GCGGTTTTCA TGGCTTGTTA
     5881 TGACTGTTTT TTTGGGGTAC AGTCTATGCC TCGGGCATCC AAGCAGCAAG CGCGTTACGC
     5941 CGTGGGTCGA TGTTTGATGT TATGGAGCAG CAACGATGTT ACGCAGCAGG GCAGTCGCCC
     6001 TAAAACAAAG TTAAACATCA TGAGGGAAGC GGTGATCGCC GAAGTATCGA CTCAACTATC
     6061 AGAGGTAGTT GGCGTCATCG AGCGCCATCT CGAACCGACG TTGCTGGCCG TACATTTGTA
     6121 CGGCTCCGCA GTGGATGGCG GCCTGAAGCC ACACAGTGAT ATTGATTTGC TGGTTACGGT
     6181 GACCGTAAGG CTTGATGAAA CAACGCGGCG AGCTTTGATC AACGACCTTT TGGAAACTTC
     6241 GGCTTCCCCT GGAGAGAGCG AGATTCTCCG CGCTGTAGAA GTCACCATTG TTGTGCACGA
     6301 CGACATCATT CCGTGGCGTT ATCCAGCTAA GCGCGAACTG CAATTTGGAG AATGGCAGCG
     6361 CAATGACATT CTTGCAGGTA TCTTCGAGCC AGCCACGATC GACATTGATC TGGCTATCTT
     6421 GCTGACAAAA GCAAGAGAAC ATAGCGTTGC CTTGGTAGGT CCAGCGGCGG AGGAACTCTT
     6481 TGATCCGGTT CCTGAACAGG ATCTATTTGA GGCGCTAAAT GAAACCTTAA CGCTATGGAA
     6541 CTCGCCGCCC GACTGGGCTG GCGATGAGCG AAATGTAGTG CTTACGTTGT CCCGCATTTG
     6601 GTACAGCGCA GTAACCGGCA AAATCGCGCC GAAGGATGTC GCTGCCGACT GGGCAATGGA
     6661 GCGCCTGCCG GCCCAGTATC AGCCCGTCAT ACTTGAAGCT AGACAGGCTT ATCTTGGACA
     6721 AGAAGAAGAT CGCTTGGCCT CGCGCGCAGA TCAGTTGGAA GAATTTGTCC ACTACGTGAA
     6781 AGGCGAGATC ACCAAGGTAG TCGGCAAATA ATGTCTAACA ATTCGTTCAA GCCGACGCCG
     6841 CTTCGCGGCG CGGCTTAACT CAAGCGTTAG ATGCACTAAG CACATAATTG CTCACAGCCA
     6901 AACTATCAGG TCAAGTCTGC TTTTATTATT TTTAAGCGTG CATAATAAGC CCTACACAAA
     6961 TTGGGAGATA TATCATGAAA GGCTGGCTTT TTCTTGTTAT CGCAATAGTT GGCGAAGTAA
     7021 TCGCAACATA GCTTGCTTGG TCGTTCCGCG TGAACGTCGG CTCGATTGTA CCTGCGTTCA
     7081 AATACTTTGC GATCGTGTTG CGCGCCTGCC CGGTGCGTCG GCTGATCTCA CGGATCGACT
     7141 GCTTCTCTCG CAACGCCATC CGACGGATGA TGTTTAAAAG TCCCATGTGG ATCACTCCGT
     7201 TGCCCCGTCG CTCACCGTGT TGGGGGGAAG GTGCACATGG CTCAGTTCTC AATGGAAATT
     7261 ATCTGCCTAA CCGGCTCAGT TCTGCGTAGA AACCAACATG CAAGCTCCAC CGGGTGCAAA
     7321 GCGGCAGCGG CGGCAGGATA TATTCAATTG TAAATGGCTT CATGTCCGGG AAATCTACAT
     7381 GGATCAGCAA TGAGTATGAT GGTCAATATG GAGAAAAAGA AAGAGTAATT ACCAATTTTT
     7441 TTTCAATTCA AAAATGTAGA TGTCCGCAGC GTTATTATAA AATGAAAGTA CATTTTGATA
     7501 AAACGACAAA TTACGATCCG TCGTATTTAT AGGCGAAAGC AATAAACAAA TTATTCTAAT
     7561 TCGGAAATCT TTATTTCGAC GTGTCTACAT TCACGTCCAA ATGGGGGCTT AGATGAGAAA
     7621 CTTCACGATC GGCTCTAGAA CATGGTGGAG CACGACACTC TCGTCTACTC CAAGAATATC
     7681 AAAGATACAG TCTCAGAAGA tCAGAGGGCT ATTGAGACTT TTCAACAAAG GGTAATATCG
     7741 GGAAACCTCC TCGGATTCCA TTGCCCAGCT ATCTGTCACT TCATCGAAAG GACAGTAGAA
     7801 AAGGAAGATG GCTTCTACAA ATGCCATCAT TGCGATAAAG GAAAGGCTAT CGTTCAAGAT
     7861 GCCTCTACCG ACAGTGGTCC CAAAGATGGA CCCCCACCCA CGAGGAACAT CGTGGAAAAA
     7921 GAAGAGGTTC CAACCACGTC TaCAAAGCAA GTGGATTGAT GTGATATCTC CACTGACGTA
     7981 AGGGATGACG CACAATCCCA CTATCCTTCG CAAGACCCTT CCTCTATATA AGGAAGTTCA
     8041 TTTCATTTGG AGAGGACCTC GAGGGCCCCG GGGGGCAATA AGATATGAAA AAGCCTGAAC
     8101 TCACCGCGAC GTCTGTCGAG AAGTTTCTGA TCGAAAAGTT CGACAGCGTC TCCGACCTGA
     8161 TGCAGCTCTC GGAGGGCGAA GAATCTCGTG CTTTCAGCTT CGATGTAGGA GGGCGTGGAT
     8221 ATGTCCTGCG GGTAAATAGC TGCGCCGATG GTTTCTACAA AGATCGTTAT GTTTATCGGC
     8281 ACTTTGCATC GGCCGCGCTC CCGATTCCGG AAGTGCTTGA CATTGGGGAA TTCAGCGAGA
     8341 GCCTGACCTA TTGCATCTCC CGCCGTGCAC AGGGTGTCAC GTTGCAAGAC CTGCCTGAAA
     8401 CCGAACTGCC CGCTGTTCTG CAGCCGGTCG CGGAGGCCAT GGATGCGATC GCTGCGGCCG
     8461 ATCTTAGCCA GACGAGCGGG TTCGGCCCAT TCGGACCGCA AGGAATCGGT CAATACACTA
     8521 CATGGCGTGA TTTCATATGC GCGATTGCTG ATCCCCATGT GTATCACTGG CAAACTGTGA
     8581 TGGACGACAC CGTCAGTGCG TCCGTCGCGC AGGCTCTCGA TGAGCTGATG CTTTGGGCCG
     8641 AGGACTGCCC CGAAGTCCGG CACCTCGTGC ACGCGGATTT CGGCTCCAAC AATGTCCTGA
     8701 CGGACAATGG CCGCATAACA GCGGTCATTG ACTGGAGCGA GGCGATGTTC GGGGATTCCC
     8761 AATACGAGGT CGCCAACATC TTCTTCTGGA GGCCGTGGTT GGCTTGTATG GAGCAGCAGA
     8821 CGCGCTACTT CGAGCGGAGG CATCCGGAGC TTGCAGGATC GCCGCGGCTC CGGGCGTATA
     8881 TGCTCCGCAT TGGTCTTGAC CAACTCTATC AGAGCTTGGT TGACGGCAAT TTCGATGATG
     8941 CAGCTTGGGC GCAGGGTCGA TGCGACGCAA TCGTCCGATC CGGAGCCGGG ACTGTCGGGC
     9001 GTACACAAAT CGCCCGCAGA AGCGCGGCCG TCTGGACCGA TGGCTGTGTA GAAGTACTCG
     9061 CCGATAGTGG AAACCGACGC CCCAGCACTC GTCCGAGGGC AAAGGAATAG AGTAGATGCC
     9121 GACCGGAGTC CGCAAAAATC ACCAGTCTCT CTCTACAAAT CTATCTCTCT CTATTTTTCT
     9181 CCAGAATAAT GTGTGAGTAG TTCCCAGATA AGGGAATTAG GGTTCTTATA GGGTTTCGCT
     9241 CATGTGTTGA GCATATAAGA AACCCTTAGT ATGTATTTGT ATTTGTAAAA TACTTCTATC
     9301 AATAAAATTT CTAATTCCTA AAACCAAAAT CCAGTGACCT GCAGGCATGC AAGCTGATCC
     9361 ACTAGAGGCC ATGGCGGCCG CACTAGTGGA TCCTGCCGAT GTATCACCTC TCGCAAGAAT
     9421 TCAAGCTTGG AGggtcgtgc ccctctctag agataatgag cattgcatgt ctaagttata
     9481 aaaaattacc acatattttt tttgtcacac ttgtttgaag tgcagtttat ctatctttat
     9541 acatatattt aaactttact ctacgaataa tataatctat agtactacaa taatatcagt
     9601 gttttagaga atcatataaa tgaacagtta gacatggtct aaaggacaat tgagtatttt
     9661 gacaacagga ctctacagtt ttatcttttt agtgtgcatg tgttctcctt tttttttgca
     9721 aatagcttca cctatataat acttcatcca ttttattagt acatccattt agggtttagg
     9781 gttaatggtt tttatagact aattttttta gtacatctat tttattctat tttagcctct
     9841 aaattaagaa aactaaaact ctattttagt ttttttattt aataatttag atataaaata
     9901 gaataaaata aagtgactaa aaattaaaca aatacccttt aagaaattaa aaaaactaag
     9961 gaaacatttt tcttgtttcg agtagataat gccagcctgt taaacgccgt cgatcgacga
    10021 gtctaacgga caccaaccag cgaaccagca gcgtcgcgtc gggccaagcg aagcagacgg
    10081 cacggcatct ctgtcgctgc ctctggaccc ctctcgagag ttccgctcca ccgttggact
    10141 tgctccgctg tcggcatcca gaaattgcgt ggcggagcgg cagacgtgag ccggcacggc
    10201 aggcggcctc ctcctcctct cacggcaccg gcagctacgg gggattcctt tcccaccgct
    10261 ccttcgcttt cccttcctcg cccgccgtaa taaatagaca ccccctccac accctctttc
    10321 cccaacctcg tgttgttcgg agcgcacaca cacacaacca gatctccccc aaatccaccc
    10381 gtcggcacct ccgcttcaag gtacgccgct cgtcctcccc ccccccccct ctctaccttc
    10441 tctagatcgg cgttccggtc catggttagg gcccggtagt tctacttctg ttcatgtttg
    10501 tgttagatcc gtgtttgtgt tagatccgtg ctgctagcgt tcgtacacgg atgcgacctg
    10561 tacgtcagac acgttctgat tgctaacttg ccagtgtttc tctttgggga atcctgggat
    10621 ggctctagcc gttccgcaga cgggatcgat ctaggatagg tatacatgtt gatgtgggtt
    10681 ttactgatgc atatacatga tggcatatgc agcatctatt catatgctct aaccttgagt
    10741 acctatctat tataataaac aagtatgttt tataattatt ttgatcttga tatacttgga
    10801 tgatggcata tgcagcagct atatgtggat ttttttagcc ctgccttcat acgctattta
    10861 tttgcttggt actgtttctt ttgtcgatgc tcaccctgtt gtttggtgtt acttctgcag
    10921 AATGGCCCCA AAGAAGAAGC GCAAGGTCGA CAAGAAGTAC TCCATCGGCC TCGACATCGG
    10981 CACCAATTCT GTTGGCTGGG CCGTGATCAC CGACGAGTAC AAGGTGCCGT CCAAGAAGTT
    11041 CAAGGTCCTC GGCAACACCG ACCGCCACTC CATCAAGAAG AATCTCATCG GCGCCCTGCT
    11101 GTTCGACTCT GGCGAGACAG CCGAGGCTAC AAGGCTCAAG AGGACCGCTA GACGCAGGTA
    11161 CACCAGGCGC AAGAACCGCA TCTGCTACCT CCAAGAGATC TTCTCCAACG AGATGGCCAA
    11221 GGTGGACGAC AGCTTCTTCC ACAGGCTCGA GGAGAGCTTC CTCGTCGAGG AGGACAAGAA
    11281 GCACGAGCGC CATCCGATCT TCGGCAACAT CGTGGATGAG GTGGCCTACC ACGAGAAGTA
    11341 CCCGACCATC TACCACCTCC GCAAGAAGCT CGTCGACTCC ACCGATAAGG CCGACCTCAG
    11401 GCTCATCTAC CTCGCCCTCG CCCACATGAT CAAGTTCAGG GGCCACTTCC TCATCGAGGG
    11461 CGACCTCAAC CCGGACAACT CCGATGTGGA CAAGCTGTTC ATCCAGCTCG TGCAGACCTA
    11521 CAACCAGCTG TTCGAGGAGA ACCCGATCAA CGCCTCTGGC GTTGACGCCA AGGCTATTCT
    11581 CTCTGCCAGG CTCTCTAAGT CCCGCAGGCT CGAGAATCTG ATCGCCCAAC TTCCGGGCGA
    11641 GAAGAAGAAT GGCCTCTTCG GCAACCTGAT CGCCCTCTCT CTTGGCCTCA CCCCGAACTT
    11701 CAAGTCCAAC TTCGACCTCG CCGAGGACGC CAAGCTCCAG CTTTCCAAGG ACACCTACGA
    11761 CGACGACCTC GACAATCTCC TCGCCCAGAT TGGCGATCAG TACGCCGATC TGTTCCTCGC
    11821 CGCCAAGAAT CTCTCCGACG CCATCCTCCT CAGCGACATC CTCAGGGTGA ACACCGAGAT
    11881 CACCAAGGCC CCACTCTCCG CCTCCATGAT CAAGAGGTAC GACGAGCACC ACCAGGACCT
    11941 CACACTCCTC AAGGCCCTCG TGAGACAGCA GCTCCCAGAG AAGTACAAGG AGATCTTCTT
    12001 CGACCAGTCC AAGAACGGCT ACGCCGGCTA CATCGATGGC GGCGCTTCTC AAGAGGAGTT
    12061 CTACAAGTTC ATCAAGCCGA TCCTCGAGAA GATGGACGGC ACCGAGGAGC TGCTCGTGAA
    12121 GCTCAATAGA GAGGACCTCC TCCGCAAGCA GCGCACCTTC GATAATGGCT CCATCCCGCA
    12181 CCAGATCCAC CTCGGCGAGC TTCATGCTAT CCTCCGCAGG CAAGAGGACT TCTACCCGTT
    12241 CCTCAAGGAC AACCGCGAGA AGATTGAGAA GATCCTCACC TTCCGCATCC CGTACTACGT
    12301 GGGCCCGCTC GCCAGGGGCA ACTCCAGGTT CGCCTGGATG ACCAGAAAGT CCGAGGAGAC
    12361 AATCACCCCC TGGAACTTCG AGGAGGTGGT GGATAAGGGC GCCTCTGCCC AGTCTTTCAT
    12421 CGAGCGCATG ACCAACTTCG ACAAGAACCT CCCGAACGAG AAGGTGCTCC CGAAGCACTC
    12481 ACTCCTCTAC GAGTACTTCA CCGTGTACAA CGAGCTGACC AAGGTGAAGT ACGTGACCGA
    12541 GGGGATGAGG AAGCCAGCTT TCCTTAGCGG CGAGCAAAAG AAGGCCATCG TCGACCTGCT
    12601 GTTCAAGACC AACCGCAAGG TGACCGTGAA GCAGCTCAAG GAGGACTACT TCAAGAAAAT
    12661 CGAGTGCTTC GACTCCGTCG AGATCTCCGG CGTCGAGGAT AGGTTCAATG CCTCCCTCGG
    12721 GACCTACCAC GACCTCCTCA AGATTATCAA GGACAAGGAC TTCCTCGACA ACGAGGAGAA
    12781 CGAGGACATC CTCGAGGACA TCGTGCTCAC CCTCACCCTC TTCGAGGACC GCGAGATGAT
    12841 CGAGGAGCGC CTCAAGACAT ACGCCCACCT CTTCGACGAC AAGGTGATGA AGCAGCTGAA
    12901 GCGCAGGCGC TATACCGGCT GGGGCAGGCT CTCTAGGAAG CTCATCAACG GCATCCGCGA
    12961 CAAGCAGTCC GGCAAGACGA TCCTCGACTT CCTCAAGTCC GACGGCTTCG CCAACCGCAA
    13021 CTTCATGCAG CTCATCCACG ACGACTCCCT CACCTTCAAG GAGGACATCC AAAAGGCCCA
    13081 GGTGTCCGGC CAAGGCGATT CCCTCCATGA GCATATCGCC AATCTCGCCG GCTCCCCGGC
    13141 TATCAAGAAG GGCATTCTCC AGACCGTGAA GGTGGTGGAC GAGCTGGTGA AGGTGATGGG
    13201 CAGGCACAAG CCAGAGAACA TCGTGATCGA GATGGCCCGC GAGAACCAGA CCACACAGAA
    13261 GGGCCAAAAG AACTCCCGCG AGCGCATGAA GAGGATCGAG GAGGGCATTA AGGAGCTGGG
    13321 CTCCCAGATC CTCAAGGAGC ACCCAGTCGA GAACACCCAG CTCCAGAACG AGAAGCTCTA
    13381 CCTCTACTAC CTCCAGAACG GCCGCGACAT GTACGTGGAC CAAGAGCTGG ACATCAACCG
    13441 CCTCTCCGAC TACGACGTGG ACCATATTGT GCCGCAGTCC TTCCTGAAGG ACGACTCCAT
    13501 CGACAACAAG GTGCTCACCC GCTCCGACAA GAACAGGGGC AAGTCCGATA ACGTGCCGTC
    13561 CGAAGAGGTC GTCAAGAAGA TGAAGAACTA CTGGCGCCAG CTCCTCAACG CCAAGCTCAT
    13621 CACCCAGAGG AAGTTCGACA ACCTCACCAA GGCCGAGAGA GGCGGCCTTT CCGAGCTTGA
    13681 TAAGGCCGGC TTCATCAAGC GCCAGCTCGT CGAGACACGC CAGATCACAA AGCACGTGGC
    13741 CCAGATCCTC GACTCCCGCA TGAACACCAA GTACGACGAG AACGACAAGC TCATCCGCGA
    13801 GGTGAAGGTC ATCACCCTCA AGTCCAAGCT CGTGTCCGAC TTCCGCAAGG ACTTCCAGTT
    13861 CTACAAGGTG CGCGAGATCA ACAACTACCA CCACGCCCAC GACGCCTACC TCAATGCCGT
    13921 GGTGGGCACA GCCCTCATCA AGAAGTACCC AAAGCTCGAG TCCGAGTTCG TGTACGGCGA
    13981 CTACAAGGTG TACGACGTGC GCAAGATGAT CGCCAAGTCC GAGCAAGAGA TCGGCAAGGC
    14041 GACCGCCAAG TACTTCTTCT ACTCCAACAT CATGAATTTC TTCAAGACCG AGATCACGCT
    14101 CGCCAACGGC GAGATTAGGA AGAGGCCGCT CATCGAGACA AACGGCGAGA CAGGCGAGAT
    14161 CGTGTGGGAC AAGGGCAGGG ATTTCGCCAC AGTGCGCAAG GTGCTCTCCA TGCCGCAAGT
    14221 GAACATCGTG AAGAAaACCG AGGTTCAGAC CGGCGGCTTC TCCAAGGAGT CCATCCTCCC
    14281 AAAGCGCAAC TCCGACAAGC TGATCGCCCG CAAGAAGGAC TGGGACCCGA AGAAGTATGG
    14341 CGGCTTCGAT TCTCCGACCG TGGCCTACTC TGTGCTCGTG GTTGCCAAGG TCGAGAAGGG
    14401 CAAGAGCAAG AAGCTCAAGT CCGTCAAGGA GCTGCTGGGC ATCACGATCA TGGAGCGCAG
    14461 CAGCTTCGAG AAGAACCCAA TCGACTTCCT CGAGGCCAAG GGCTACAAGG AGGTGAAGAA
    14521 GGACCTCATC ATCAAGCTCC CGAAGTACAG CCTCTTCGAG CTTGAGAACG GCCGCAAGAG
    14581 AATGCTCGCC TCTGCTGGCG AGCTTCAGAA GGGCAACGAG CTTGCTCTCC CGTCCAAGTA
    14641 CGTGAACTTC CTCTACCTCG CCTCCCACTA CGAGAAGCTC AAGGGCTCCC CAGAGGACAA
    14701 CGAGCAAAAG CAGCTGTTCG TCGAGCAGCA CAAGCACTAC CTCGACGAGA TCATCGAGCA
    14761 GATCTCCGAG TTCTCCAAGC GCGTGATCCT CGCCGATGCC AACCTCGATA AGGTGCTCAG
    14821 CGCCTACAAC AAGCACCGCG ATAAGCCAAT TCGCGAGCAG GCCGAGAACA TCATCCACCT
    14881 CTTCACCCTC ACCAACCTCG GCGCTCCAGC CGCCTTCAAG TACTTCGACA CCACCATCGA
    14941 CCGCAAGCGC TACACCTCTA CCAAGGAGGT TCTCGACGCC ACCCTCATCC ACCAGTCTAT
    15001 CACAGGCCTC TACGAGACAC GCATCGACCT CTCACAACTC GGCGGCGATT GAGCTTGTCC
    15061 TGCTTTAATG AGATATGCGA GAAGCCTATG ATCGCATGAT ATTTGCTTTC AATTCTGTTG
    15121 TGCACGTTGT AAAAAACCTG AGCATGTGTA GCTCAGATCC TTACCGCCGG TTTCGGTTCA
    15181 TTCTAATGAA TATATCACCC GTTACTATCG TATTTTTATG AATAATATTC TCCGTTCAAT
    15241 TTACTGATTG TACCCTACTA CTTATATGTA CAATATTAAA ATGAAAACAA TATATTGTGC
    15301 TGAATAGGTT TATAGCGACA TCTATGATAG AGCGCCACAA TAACAAACAA TTGCGTTTTA
    15361 TTATTACAAA TCCAATTTTA AAAAAAGCGG CAGAACCGGT CAAACCTAAA AGACTGATTA
    15421 CATAAATCTT ATTCAAATTT CAAAAGTGCC CCAGGGGCTA GTATCTACGA CACACCGAGC
    15481 GGCGAACTAA TAACGCTCAC TGAAGGGAAC TCCGGTTCCC CGCCGGCGCG CATGGGTGAG
    15541 ATTCCTTGAA GTTGAGTATT GGCCGTCCGC TCTACCGAAA GTTACGGGCA CCATTCAACC
    15601 CGGTCCAGCA CGGCGGCCGG GTAACCGACT TGCTGCCCCG AGAATTATGC AGCATTTTTT
    15661 TGGTGTATGT GGGCCCCAAA TGAAGTGCAG GTCAAACCTT GACAGTGACG ACAAATCGTT
    15721 GGGCGGGTCC AGGGCGAATT TTGCGACAAC ATGTCGAGGC TCAGCAGGAC CGCTACTAag
    15781 agaccGACTG GCTGTGTATA AGGGAGCCTG ACATTTATAT TCCCCAGAAC ATCAGGTTAA
    15841 TGGCGTTTTT GATGTCATTT TCGCGGTGGC TGAGATCAGC CACTTCTTCC CCGATAACGG
    15901 AaACCGGCAC ACTGGCCATA TCGGTGGTCA TCATGCGCCA GCTTTCATCC CCGATATGCA
    15961 CCACCGGGTA AAGTTCACGG GAGACTTTAT CTGACAGCAG ACGTGCACTG GCCAGGGGGA
    16021 TCACCATCCG TCGCCCGGGC GTGTCAATAA TATCACTCTG TACATCCACA AACAGACGAT
    16081 AACGGCTCTC TCTTTTATAG GTGTAAACCT TAAACTGCAT TTCACCAGTC CCTGTTCTCG
    16141 TCAGCAAAAG AGCCGTTCAT TTCAATAAAC CGGGCGACCT CAGCCATCCC TTCCTGATTT
    16201 TCCGCTTTCC AGCGTTCGGC ACGCAGACGA CGGGCTTCAT TCTGCATGGT TGTGCTTACC
    16261 AGACCGGAGA TATTGACATC ATATATGCCT TGAGCAACTG ATAGCTGTCG CTGTCAACTG
    16321 TCACTGTAAT ACGCTGCTTC ATAGCACACC TCTTTTTGAC ATACTTCGGG TATACATATC
    16381 AGTATATATT CTTATACCGC AAAAATCAGC GCGCAAATAC GCATACTGTT ATCTGGCTTT
    16441 TAGTAAGCCG GATCCACGCG ATTACGCCCC GCCCTGCCAC TCATCGCAGT ACTGTTGTAA
    16501 TTCATTAAGC ATTCTGCCGA CATGGAAGCC ATCACAGACG GCATGATGAA CCTGAATCGC
    16561 CAGCGGCATC AGCACCTTGT CGCCTTGCGT ATAATATTTG CCCATGGTGA AAACGGGGGC
    16621 GAAGAAGTTG TCCATATTGG CCACGTTTAA ATCAAAACTG GTGAAACTCA CCCAGGGATT
    16681 GGCTGAGACG AAAAACATAT TCTCAATAAA CCCTTTAGGG AAATAGGCCA GGTTTTCACC
    16741 GTAACACGCC ACATCTTGCG AATATATGTG TAGAAACTGC CGGAAATCGT CGTGGTATTC
    16801 ACTCCAGAGC GATGAAAACG TTTCAGTTTG CTCATGGAAA ACGGTGTAAC AAGGGTGAAC
    16861 ACTATCCCAT ATCACCAGCT CACCGTCTTT CATTGCCATA CGGAATTCCG GATGAGCATT
    16921 CATCAGGCGG GCAAGAATGT GAATAAAGGC CGGATAAAAC TTGTGCTTAT TTTTCTTTAC
    16981 GGTCTTTAAA AAGGCCGTAA TATCCAGCTG AACGGTCTGG TTATAGGTAC ATTGAGCAAC
    17041 TGACTGAAAT GCCTCAAAAT GTTCTTTACG ATGCCATTGG GATATATCAA CGGTGGTATA
    17101 TCCAGTGATT TTTTTCTCCA TTTTAGCTTC CTTAGCTCCT GAAAATCTCG ATAACTCAAA
    17161 AAATACGCCC GGTAGTGATC TTATTTCATT ATGGTGAAAG TTGGAACCTC TTACGTGCCG
    17221 ATCAACGTCT CAggtctca
//
